# Supplementary material for: Regions of Chromosome 2A of Bread Wheat (Triticum aestivum L.) Associated with Variation in Physiological and Agronomical Traits under Contrasting Water Regimes
Source: Plants (Basel). 2021 May 20;10(5):1023. doi: 10.3390/plants10051023 (PMC8161357; doi:10.3390/plants10051023)
Supplement: Supplementary file 1 [file plants-10-01023-s001.zip]

Archive with 10 entries (8 files):
- plants-1210017-Supplementary/
- plants-1210017-Supplementary/Supplementary/
- plants-1210017-Supplementary/Supplementary/Figure S1.pdf
- plants-1210017-Supplementary/Supplementary/Figure S2.pdf
- plants-1210017-Supplementary/Supplementary/Figure S3.pdf
- plants-1210017-Supplementary/Supplementary/Figure S4.pdf
- plants-1210017-Supplementary/Supplementary/Table S1.pdf
- plants-1210017-Supplementary/Supplementary/Table S2.pdf
- plants-1210017-Supplementary/Supplementary/Table S3.xlsx
- plants-1210017-Supplementary/Supplementary/Table S4.xlsx
