# Supplementary material for: Regions of Chromosome 2A of Bread Wheat (Triticum aestivum L.) Associated with Variation in Physiological and Agronomical Traits under Contrasting Water Regimes
Source: Plants (Basel). 2021 May 20;10(5):1023. doi: 10.3390/plants10051023 (PMC8161357; doi:10.3390/plants10051023)
Supplement: Supplementary file 1 [file plants-10-01023-s001.zip › plants-1210017-Supplementary/Supplementary/Table S3.xlsx]

## Sheet: Normal watering
	Table S3. Trait correlations under normal watering. In red: significant at P<0.05
	DT	DF	DWR	StL	PL	NT	SpL	SpkN	GNmain	GWmain	Fert	GNsecond	GWsecond	GWtotal	GNtotal	TGW	SW	E	Gs	A	WUE	Fo	Fv/Fm	Y(II)	ETR	NPQ	Ch A	Ch B	Ch A+B	Car	Ch A+B/Car	SOD	APX	DHAR	GR	CAT	LOX	GC
DT	1	0.110172	0.163316	0.268953	0.0723229	-0.464664	0.106536	0.0237286	-0.0462542	0.096439	-0.341299	-0.125764	-0.023091	-0.00551088	-0.139164	0.1832	0.164185	0.0550961	0.0555855	0.0724652	-0.0167064	-0.0473852	-0.045606	0.0489014	0.0489272	-0.056338	0.235884	0.246043	0.24649	0.224467	-0.0131288	0.103415	0.072849	-0.0203838	0.0470897	-0.123707	0.0779511	-0.0641119	DT
DF	0.110172	1	0.446799	0.213443	0.124442	-0.291371	0.00917294	0.104738	0.0325178	-0.124103	0.083988	-0.167158	-0.25186	-0.243689	-0.153462	-0.244845	0.0954693	0.196545	0.208858	0.333073	0.0119822	-0.0378295	0.0560136	0.157259	0.157812	0.0646741	0.131032	0.0157206	0.0983551	0.191159	-0.142427	0.187471	0.0344314	-0.0892098	-0.0702355	-0.00503994	-0.0353913	0.150469	DF
DWR	0.163316	0.446799	1	0.246048	0.213156	-0.228048	0.183152	0.151439	0.157408	0.204567	0.0688363	0.0950496	0.148894	0.164544	0.103903	0.157209	0.0369091	0.0785045	0.076822	0.106962	-0.0884866	-0.130146	0.0706861	0.181061	0.181333	-0.112362	0.313907	0.314463	0.323887	0.289748	0.0882339	-0.101877	-0.070714	0.00654336	0.0878154	-0.0289966	0.0575078	-0.169106	DWR
StL	0.268953	0.213443	0.246048	1	0.635488	-0.502311	0.43658	0.18384	0.466638	0.530935	0.1865	0.0517663	0.148927	0.215522	0.0786288	0.297155	-0.0949518	0.041677	0.0439264	0.129019	0.069162	-0.134598	0.0801338	0.206266	0.204717	-0.173816	0.342665	0.306708	0.341901	0.18581	0.249501	0.0990227	-0.11292	0.165626	0.15801	0.0710435	0.247923	-0.0829561	StL
PL	0.0723229	0.124442	0.213156	0.635488	1	-0.192841	0.361696	0.0570848	0.396531	0.409034	0.138779	0.189597	0.23657	0.274551	0.200996	0.208129	-0.118962	-0.0729463	-0.0710157	-0.0262445	0.0724845	-0.0347737	0.0219463	0.0437015	0.0422836	-0.0521768	0.0994486	0.0243374	0.0786038	-0.005513	0.133073	-0.0157607	-0.0790344	0.0414489	0.215472	0.0563596	0.156511	0.00608794	PL
NT	-0.464664	-0.291371	-0.228048	-0.502311	-0.192841	1	-0.355601	-0.266892	-0.279308	-0.300879	-0.206444	0.249796	0.162693	0.0979312	0.214539	-0.18295	-0.0841138	-0.246581	-0.245874	-0.239492	0.138476	0.0384018	0.0396164	-0.18892	-0.188455	0.19951	-0.304867	-0.315089	-0.317647	-0.220847	-0.122416	-0.124568	0.0745994	-0.0965188	-0.012732	0.0500715	-0.122056	0.131952	NT
SpL	0.106536	0.00917294	0.183152	0.43658	0.361696	-0.355601	1	0.784665	0.648204	0.657175	0.197202	0.422709	0.434442	0.489518	0.45857	0.347233	-0.121246	0.146543	0.134136	0.173274	-0.06016	-0.127121	0.181372	0.245173	0.243551	-0.103402	0.330238	0.27169	0.321882	0.154204	0.309643	-0.0435944	-0.0926746	0.0528761	0.121166	0.162742	0.142554	-0.0721271	SpL
SpkN	0.0237286	0.104738	0.151439	0.18384	0.0570848	-0.266892	0.784665	1	0.551092	0.439366	0.0679542	0.442182	0.368784	0.39704	0.471269	0.0931666	-0.0485601	0.104284	0.0910403	0.14026	-0.0426369	-0.0488044	0.0846752	0.179448	0.178532	-0.0877564	0.293397	0.297525	0.303875	0.18631	0.224005	0.0261761	0.0110823	-0.0209922	0.0749972	0.226491	0.0991482	-0.113275	SpkN
GNmain	-0.0462542	0.0325178	0.157408	0.466638	0.396531	-0.279308	0.648204	0.551092	1	0.817327	0.505933	0.531882	0.528871	0.598621	0.588296	0.14214	-0.0691636	0.076247	0.0675906	0.109585	0.0213779	-0.241026	0.296967	0.349171	0.347831	-0.0507628	0.288707	0.315883	0.306389	0.0691009	0.42349	-0.078749	-0.115911	0.0742474	0.0595935	0.164665	0.172668	-0.0276867	GNmain
GWmain	0.096439	-0.124103	0.204567	0.530935	0.409034	-0.300879	0.657175	0.439366	0.817327	1	0.296835	0.504865	0.655958	0.740325	0.539025	0.677991	-0.0902694	-0.0311226	-0.0433616	-0.0288583	0.0150706	-0.20579	0.202296	0.28826	0.286501	-0.20175	0.33571	0.381954	0.360939	0.116092	0.438485	-0.124209	-0.136121	0.163891	0.133303	0.0686875	0.233185	-0.261065	GWmain
Fert	-0.341299	0.083988	0.0688363	0.1865	0.138779	-0.206444	0.197202	0.0679542	0.505933	0.296835	1	0.104257	0.0615064	0.101118	0.175475	-0.0645358	-0.172987	0.0392062	0.0322471	0.0906566	0.106705	-0.171998	0.192445	0.249911	0.249354	0.0302366	-0.0232185	0.0193155	-0.0103809	-0.065406	0.168107	-0.137761	-0.132214	0.127878	-0.0211503	0.108322	0.098276	-0.0816243	Fert
GNsecond	-0.125764	-0.167158	0.0950496	0.0517663	0.189597	0.249796	0.422709	0.442182	0.531882	0.504865	0.104257	1	0.922366	0.900304	0.996361	0.191579	-0.206382	-0.0317837	-0.0472984	0.0180259	0.0408876	-0.28624	0.278015	0.286907	0.286725	-0.0388454	0.182661	0.210547	0.197257	-0.00460266	0.338016	-0.175105	-0.0826375	-0.0381676	0.0783586	0.223455	0.111618	-0.224557	GNsecond
GWsecond	-0.023091	-0.25186	0.148894	0.148927	0.23657	0.162693	0.434442	0.368784	0.528871	0.655958	0.0615064	0.922366	1	0.993034	0.918514	0.445892	-0.157722	-0.118547	-0.135642	-0.0770629	0.0820377	-0.299924	0.260113	0.300533	0.299813	-0.153326	0.253595	0.312137	0.280182	0.0541975	0.383417	-0.183441	-0.0837778	0.00309289	0.161491	0.147241	0.172704	-0.369196	GWsecond
GWtotal	-0.00551088	-0.243689	0.164544	0.215522	0.274551	0.0979312	0.489518	0.39704	0.598621	0.740325	0.101118	0.900304	0.993034	1	0.902206	0.502966	-0.154564	-0.110441	-0.127576	-0.0731398	0.0754183	-0.299248	0.263245	0.312664	0.311749	-0.168052	0.278267	0.337626	0.305885	0.0663929	0.409935	-0.182768	-0.0958649	0.0283391	0.164639	0.141861	0.190218	-0.369573	GWtotal
GNtotal	-0.139164	-0.153462	0.103903	0.0786288	0.200996	0.214539	0.45857	0.471269	0.588296	0.539025	0.175475	0.996361	0.918514	0.902206	1	0.183485	-0.20989	-0.0246678	-0.0406213	0.0275292	0.045988	-0.296944	0.29394	0.307133	0.306858	-0.0363164	0.191368	0.223999	0.207749	-0.00217051	0.357311	-0.179674	-0.0863019	-0.030791	0.0765926	0.229808	0.122217	-0.226971	GNtotal
TGW	0.1832	-0.244845	0.157209	0.297155	0.208129	-0.18295	0.347233	0.0931666	0.14214	0.677991	-0.0645358	0.191579	0.445892	0.502966	0.183485	1	-0.0690543	-0.137352	-0.148541	-0.169383	-0.00113412	-0.011483	-0.056592	0.0514623	0.0500824	-0.302693	0.189842	0.226901	0.207588	0.106555	0.188998	-0.116687	-0.109177	0.206099	0.152534	-0.0685862	0.178767	-0.443208	TGW
SW	0.164185	0.0954693	0.0369091	-0.0949518	-0.118962	-0.0841138	-0.121246	-0.0485601	-0.0691636	-0.0902694	-0.172987	-0.206382	-0.157722	-0.154564	-0.20989	-0.0690543	1	0.0699378	0.0741641	0.177388	-0.00369412	-0.0686087	0.0597309	0.223859	0.224888	0.0090159	0.168832	0.088713	0.148557	0.23939	-0.217641	0.083799	0.0995687	0.0554074	-0.230388	-0.0071204	0.159293	0.130661	SW
E	0.0550961	0.196545	0.0785045	0.041677	-0.0729463	-0.246581	0.146543	0.104284	0.076247	-0.0311226	0.0392062	-0.0317837	-0.118547	-0.110441	-0.0246678	-0.137352	0.0699378	1	0.998673	0.850199	-0.743045	-0.0475416	0.0614908	0.188808	0.18988	0.0223148	0.11258	0.0485557	0.0956803	0.050515	0.0420105	0.205546	0.00629005	0.0605919	-0.190867	0.0106056	-0.129122	0.138891	E
Gs	0.0555855	0.208858	0.076822	0.0439264	-0.0710157	-0.245874	0.134136	0.0910403	0.0675906	-0.0433616	0.0322471	-0.0472984	-0.135642	-0.127576	-0.0406213	-0.148541	0.0741641	0.998673	1	0.849349	-0.732404	-0.0379834	0.054101	0.178558	0.179604	0.0308015	0.106616	0.0347824	0.0870402	0.0433018	0.0339591	0.218019	0.0121048	0.0610208	-0.191773	0.00592043	-0.143162	0.15664	Gs
A	0.0724652	0.333073	0.106962	0.129019	-0.0262445	-0.239492	0.173274	0.14026	0.109585	-0.0288583	0.0906566	0.0180259	-0.0770629	-0.0731398	0.0275292	-0.169383	0.177388	0.850199	0.849349	1	-0.382436	-0.175902	0.21957	0.360058	0.361198	0.0865037	0.114318	-0.00928302	0.0784754	0.0441376	0.0462921	0.11005	0.0495866	0.0779147	-0.14944	0.134028	-0.0354457	0.208787	A
WUE	-0.0167064	0.0119822	-0.0884866	0.069162	0.0724845	0.138476	-0.06016	-0.0426369	0.0213779	0.0150706	0.106705	0.0408876	0.0820377	0.0754183	0.045988	-0.00113412	-0.00369412	-0.743045	-0.732404	-0.382436	1	-0.0935799	0.187078	0.117229	0.116578	0.0863234	-0.051322	-0.0984806	-0.067962	-0.0483524	-0.000588259	-0.129483	0.130939	0.0080959	0.190259	0.115677	0.117735	0.0966139	WUE
Fo	-0.0473852	-0.0378295	-0.130146	-0.134598	-0.0347737	0.0384018	-0.127121	-0.0488044	-0.241026	-0.20579	-0.171998	-0.28624	-0.299924	-0.299248	-0.296944	-0.011483	-0.0686087	-0.0475416	-0.0379834	-0.175902	-0.0935799	1	-0.886722	-0.793839	-0.793257	-0.129572	-0.281391	-0.266376	-0.285391	-0.0761044	-0.385697	0.101681	0.0515823	-0.0425097	0.0691555	-0.097342	-0.226817	-0.0437495	Fo
Fv/Fm	-0.045606	0.0560136	0.0706861	0.0801338	0.0219463	0.0396164	0.181372	0.0846752	0.296967	0.202296	0.192445	0.278015	0.260113	0.263245	0.29394	-0.056592	0.0597309	0.0614908	0.054101	0.21957	0.187078	-0.886722	1	0.814593	0.814714	0.315492	0.208998	0.177985	0.205636	-0.0143307	0.419606	-0.165853	-0.0536127	0.062302	-0.0844451	0.0984949	0.209921	0.177092	Fv/Fm
Y(II)	0.0489014	0.157259	0.181061	0.206266	0.0437015	-0.18892	0.245173	0.179448	0.349171	0.28826	0.249911	0.286907	0.300533	0.312664	0.307133	0.0514623	0.223859	0.188808	0.178558	0.360058	0.117229	-0.793839	0.814593	1	0.999972	-0.11905	0.393577	0.305284	0.377714	0.224221	0.276938	-0.0441625	-0.126125	0.18202	-0.0556586	0.18823	0.241701	0.0699392	Y(II)
ETR	0.0489272	0.157812	0.181333	0.204717	0.0422836	-0.188455	0.243551	0.178532	0.347831	0.286501	0.249354	0.286725	0.299813	0.311749	0.306858	0.0500824	0.224888	0.18988	0.179604	0.361198	0.116578	-0.793257	0.814714	0.999972	1	-0.1179	0.394301	0.305957	0.378444	0.225675	0.275533	-0.0438166	-0.126542	0.181319	-0.0561224	0.188997	0.24216	0.0708784	ETR
NPQ	-0.056338	0.0646741	-0.112362	-0.173816	-0.0521768	0.19951	-0.103402	-0.0877564	-0.0507628	-0.20175	0.0302366	-0.0388454	-0.153326	-0.168052	-0.0363164	-0.302693	0.0090159	0.0223148	0.0308015	0.0865037	0.0863234	-0.129572	0.315492	-0.11905	-0.1179	1	-0.249514	-0.238532	-0.253804	-0.26244	0.0312508	-0.157654	0.132409	-0.144727	-0.126731	-0.0735803	0.0252883	0.240006	NPQ
Ch A	0.235884	0.131032	0.313907	0.342665	0.0994486	-0.304867	0.330238	0.293397	0.288707	0.33571	-0.0232185	0.182661	0.253595	0.278267	0.191368	0.189842	0.168832	0.11258	0.106616	0.114318	-0.051322	-0.281391	0.208998	0.393577	0.394301	-0.249514	1	0.860372	0.986706	0.822712	0.205459	0.110445	-0.136932	0.0922716	-0.099855	0.0184147	0.173244	-0.147231	Ch A
Ch B	0.246043	0.0157206	0.314463	0.306708	0.0243374	-0.315089	0.27169	0.297525	0.315883	0.381954	0.0193155	0.210547	0.312137	0.337626	0.223999	0.226901	0.088713	0.0485557	0.0347824	-0.00928302	-0.0984806	-0.266376	0.177985	0.305284	0.305957	-0.238532	0.860372	1	0.931763	0.689837	0.386764	0.0867551	-0.0832179	-0.00831285	-0.0487757	0.077194	0.276138	-0.271743	Ch B
Ch A+B	0.24649	0.0983551	0.323887	0.341901	0.0786038	-0.317647	0.321882	0.303875	0.306389	0.360939	-0.0103809	0.197257	0.280182	0.305885	0.207749	0.207588	0.148557	0.0956803	0.0870402	0.0784754	-0.067962	-0.285391	0.205636	0.377714	0.378444	-0.253804	0.986706	0.931763	1	0.806035	0.269687	0.10634	-0.124081	0.0630801	-0.0866859	0.0377325	0.211463	-0.191531	Ch A+B
Car	0.224467	0.191159	0.289748	0.18581	-0.005513	-0.220847	0.154204	0.18631	0.0691009	0.116092	-0.065406	-0.00460266	0.0541975	0.0663929	-0.00217051	0.106555	0.23939	0.050515	0.0433018	0.0441376	-0.0483524	-0.0761044	-0.0143307	0.224221	0.225675	-0.26244	0.822712	0.689837	0.806035	1	-0.320315	0.222933	-0.172423	0.0558444	-0.0302639	0.000361571	0.128343	-0.124473	Car
Ch A+B/Car	-0.0131288	-0.142427	0.0882339	0.249501	0.133073	-0.122416	0.309643	0.224005	0.42349	0.438485	0.168107	0.338016	0.383417	0.409935	0.357311	0.188998	-0.217641	0.0420105	0.0339591	0.0462921	-0.000588259	-0.385697	0.419606	0.276938	0.275533	0.0312508	0.205459	0.386764	0.269687	-0.320315	1	-0.229383	0.0862244	-0.0369236	-0.0116653	0.0207236	0.148981	-0.116405	Ch A+B/Car
SOD	0.103415	0.187471	-0.101877	0.0990227	-0.0157607	-0.124568	-0.0435944	0.0261761	-0.078749	-0.124209	-0.137761	-0.175105	-0.183441	-0.182768	-0.179674	-0.116687	0.083799	0.205546	0.218019	0.11005	-0.129483	0.101681	-0.165853	-0.0441625	-0.0438166	-0.157654	0.110445	0.0867551	0.10634	0.222933	-0.229383	1	0.121992	-0.0443773	-0.00684347	-0.0875921	-0.0812224	0.18246	SOD
APX	0.072849	0.0344314	-0.070714	-0.11292	-0.0790344	0.0745994	-0.0926746	0.0110823	-0.115911	-0.136121	-0.132214	-0.0826375	-0.0837778	-0.0958649	-0.0863019	-0.109177	0.0995687	0.00629005	0.0121048	0.0495866	0.130939	0.0515823	-0.0536127	-0.126125	-0.126542	0.132409	-0.136932	-0.0832179	-0.124081	-0.172423	0.0862244	0.121992	1	-0.144776	0.067725	-0.0500824	-0.13878	0.128328	APX
DHAR	-0.0203838	-0.0892098	0.00654336	0.165626	0.0414489	-0.0965188	0.0528761	-0.0209922	0.0742474	0.163891	0.127878	-0.0381676	0.00309289	0.0283391	-0.030791	0.206099	0.0554074	0.0605919	0.0610208	0.0779147	0.0080959	-0.0425097	0.062302	0.18202	0.181319	-0.144727	0.0922716	-0.00831285	0.0630801	0.0558444	-0.0369236	-0.0443773	-0.144776	1	-0.0311225	0.212126	0.160903	-0.139307	DHAR
GR	0.0470897	-0.0702355	0.0878154	0.15801	0.215472	-0.012732	0.121166	0.0749972	0.0595935	0.133303	-0.0211503	0.0783586	0.161491	0.164639	0.0765926	0.152534	-0.230388	-0.190867	-0.191773	-0.14944	0.190259	0.0691555	-0.0844451	-0.0556586	-0.0561224	-0.126731	-0.099855	-0.0487757	-0.0866859	-0.0302639	-0.0116653	-0.00684347	0.067725	-0.0311225	1	0.0407168	0.0749227	-0.089698	GR
CAT	-0.123707	-0.00503994	-0.0289966	0.0710435	0.0563596	0.0500715	0.162742	0.226491	0.164665	0.0686875	0.108322	0.223455	0.147241	0.141861	0.229808	-0.0685862	-0.0071204	0.0106056	0.00592043	0.134028	0.115677	-0.097342	0.0984949	0.18823	0.188997	-0.0735803	0.0184147	0.077194	0.0377325	0.000361571	0.0207236	-0.0875921	-0.0500824	0.212126	0.0407168	1	0.105614	0.145501	CAT
LOX	0.0779511	-0.0353913	0.0575078	0.247923	0.156511	-0.122056	0.142554	0.0991482	0.172668	0.233185	0.098276	0.111618	0.172704	0.190218	0.122217	0.178767	0.159293	-0.129122	-0.143162	-0.0354457	0.117735	-0.226817	0.209921	0.241701	0.24216	0.0252883	0.173244	0.276138	0.211463	0.128343	0.148981	-0.0812224	-0.13878	0.160903	0.0749227	0.105614	1	-0.231057	LOX
GC	-0.0641119	0.150469	-0.169106	-0.0829561	0.00608794	0.131952	-0.0721271	-0.113275	-0.0276867	-0.261065	-0.0816243	-0.224557	-0.369196	-0.369573	-0.226971	-0.443208	0.130661	0.138891	0.15664	0.208787	0.0966139	-0.0437495	0.177092	0.0699392	0.0708784	0.240006	-0.147231	-0.271743	-0.191531	-0.124473	-0.116405	0.18246	0.128328	-0.139307	-0.089698	0.145501	-0.231057	1	GC
	Physiological and biochemical traits: A - photosynthetic rate (μmol m-2 s-1), Car - carotenoids, ChlA,B - chlorophyll A,B (mg/g of dry leaf weight); E - transpiration rate (mmol m-2 s-1), ETR - maximum electron transport rate (photon m–2 sec–1), NPQ - non-photochemical quenching, Gs - stomatal conductance (mol m-2 s-1), SW - fresh weight of the main shoot (g), Y(II) - effective photochemical quan…
	Agronomical traits: DF - days to flowering, DT - days to tillering, DWR - days to ripening, StL - stem length (cm), PL - peduncle length (cm), NT - number of tillers, Fert - fertility, GNmain - grain number in the main spike, GNsecond - grain number in the secondary spikes, GWmain - grain weight in the main spike (g), GWsecond - grain weight in the secondary spikes (g), GNtotal - total grain numb…

## Sheet: Drought
	Table S3. Trait correlations under drought. In red: significant at P<0.05
	DT	DF	DWR	StL	PL	NT	SpL	SpkN	GNmain	GWmain	Fert	GNsecond	GWsecond	GWtotal	GNtotal	TGW	SW	E	Gs	A	WUE	Fo	Fv/Fm	Y(II)	ETR	NPQ	ChlA	ChlB	Chl A+B	Car	Ch A+B/Car	SOD	APX	DHAR	GR	CAT	LOX	GC
DT	1	0.545616	0.539857	-0.0995096	-0.134201	-0.189103	0.0743614	-0.353379	0.055898	0.0153455	0.217484	0.204747	0.203897	0.170605	0.114844	-0.0439074	-0.0635728	-0.140397	-0.136689	-0.0415027	0.157372	0.169431	-0.0944141	-0.0928455	-0.0928363	0.00431273	-0.153306	-0.173473	-0.169993	-0.197951	0.0717462	-0.193975	0.211532	0.0847967	0.238528	0.133301	0.109086	0.360244	DT
DF	0.545616	1	0.856932	-0.00375643	0.0429757	-0.253479	-0.137706	-0.328717	0.00209533	-0.00896344	0.177858	0.131194	0.107862	0.0845472	0.0792073	-0.00830688	0.19451	-0.0153344	-0.00116411	0.219154	0.236451	0.384831	-0.345135	0.128138	0.128572	-0.234204	-0.295332	-0.296211	-0.314384	-0.309478	0.0361217	0.0400304	0.298132	0.00238672	0.118343	0.154928	0.392746	0.385774	DF
DWR	0.539857	0.856932	1	-0.0942618	-0.0629439	-0.167769	-0.127349	-0.296915	0.00072492	0.0125062	0.170105	0.166803	0.183731	0.15329	0.0864807	0.00479394	0.101813	-0.000598961	0.0159864	0.140257	0.202851	0.300331	-0.291128	0.125778	0.126061	-0.198516	-0.183224	-0.239269	-0.214182	-0.183347	-0.0470265	-0.0119497	0.285392	-0.0108019	0.149503	0.135337	0.291921	0.268468	DWR
StL	-0.0995096	-0.00375643	-0.0942618	1	0.715225	-0.0111971	0.30819	0.156128	0.25918	0.381379	0.133331	-0.0652592	0.019411	0.143093	0.0115353	0.209877	0.108106	-0.000756666	-0.00636671	0.00975563	0.0210153	-0.105398	0.00347496	0.149394	0.149898	-0.0790523	-0.162119	-0.173256	-0.176251	-0.12058	-0.0856017	0.102333	-0.0745627	-0.192258	-0.175345	-0.0823681	0.0476982	-0.0471001	StL
PL	-0.134201	0.0429757	-0.0629439	0.715225	1	-0.000284797	0.138393	0.154086	0.289467	0.327467	0.161453	-0.0457194	-0.0709988	0.0517164	0.0983063	0.144365	0.104897	0.0483871	0.0407403	0.100414	0.00822181	-0.03889	0.0164786	0.243256	0.243087	-0.16392	-0.174488	-0.175597	-0.185948	-0.137096	-0.0465425	0.118289	-0.138057	-0.115444	-0.117781	-0.0784143	0.177059	-0.13021	PL
NT	-0.189103	-0.253479	-0.167769	-0.0111971	-0.000284797	1	0.100549	0.0598418	0.0212653	-0.0972213	-0.00255924	0.493487	0.459718	0.340641	0.355827	-0.0976269	-0.366253	0.0905609	0.0713426	-0.0564021	-0.204722	-0.155084	0.260952	-0.0149741	-0.0134701	0.0732342	-0.154531	0.0127023	-0.106674	-0.181318	0.182677	-0.159136	-0.166716	-0.0718568	0.0625538	-0.0731303	-0.143501	-0.166562	NT
SpL	0.0743614	-0.137706	-0.127349	0.30819	0.138393	0.100549	1	0.305911	0.28872	0.359754	0.0736144	0.0895766	0.228918	0.305906	0.102958	0.141302	0.014319	0.0433807	0.04502	-0.0576848	-0.0546911	-0.159555	0.0917305	-0.0413903	-0.0410793	0.0412938	0.0254299	0.104786	0.054409	0.0735779	-0.0449583	-0.116542	0.0727103	-0.0545874	0.026379	-0.0166027	-0.128599	0.0607022	SpL
SpkN	-0.353379	-0.328717	-0.296915	0.156128	0.154086	0.0598418	0.305911	1	0.0102282	0.53618	-0.510568	-0.377689	0.0525333	0.221661	-0.434803	0.500412	0.103927	0.214874	0.219914	-0.0165485	-0.319162	-0.504866	0.223163	0.173258	0.17456	-0.010609	0.376304	0.377054	0.400452	0.501786	-0.278607	0.194861	-0.09417	-0.0436975	0.0307216	-0.149936	-0.362344	-0.622437	SpkN
GNmain	0.055898	0.00209533	0.00072492	0.25918	0.289467	0.0212653	0.28872	0.0102282	1	0.173719	0.851399	0.409328	0.188965	0.211365	0.56876	-0.41631	-0.0316883	-0.124589	-0.133474	0.0470815	0.196471	0.239966	-0.0853653	-0.0613977	-0.0623801	0.00435599	-0.306462	-0.227402	-0.298655	-0.271542	0.00791267	-0.159742	-0.0917309	-0.28264	0.0660918	-0.186324	0.136362	0.085292	GNmain
GWmain	0.0153455	-0.00896344	0.0125062	0.381379	0.327467	-0.0972213	0.359754	0.53618	0.173719	1	-0.1388	-0.141494	0.424084	0.678074	-0.271234	0.816064	0.175585	0.157157	0.161194	0.0268324	-0.158868	-0.274071	0.0768248	0.217546	0.217184	-0.129211	0.0863467	-0.0019207	0.0613909	0.144121	-0.17776	0.18175	0.046845	-0.0733568	-0.150886	-0.126486	-0.0710638	-0.405973	GWmain
Fert	0.217484	0.177858	0.170105	0.133331	0.161453	-0.00255924	0.0736144	-0.510568	0.851399	-0.1388	1	0.552521	0.135863	0.0639209	0.718596	-0.622572	-0.0931607	-0.208728	-0.219485	0.0494871	0.322191	0.464076	-0.188173	-0.148695	-0.150101	0.0199274	-0.460742	-0.389217	-0.465328	-0.490241	0.143026	-0.236874	-0.0241013	-0.215753	0.044336	-0.0747174	0.308391	0.376386	Fert
GNsecond	0.204747	0.131194	0.166803	-0.0652592	-0.0457194	0.493487	0.0895766	-0.377689	0.409328	-0.141494	0.552521	1	0.701068	0.521736	0.87833	-0.374677	-0.218642	-0.130084	-0.136297	0.0201819	0.14996	0.293131	-0.107735	-0.215659	-0.216236	0.0584684	-0.428683	-0.330061	-0.421889	-0.406474	0.101616	-0.259127	-0.0267136	-0.0334205	-0.0283565	0.0334525	0.0763036	0.23845	GNsecond
GWsecond	0.203897	0.107862	0.183731	0.019411	-0.0709988	0.459718	0.228918	0.0525333	0.188965	0.424084	0.135863	0.701068	1	0.953188	0.362557	0.268273	-0.0959861	0.0534214	0.05309	0.0701596	-0.0260257	0.029772	0.000526804	-0.0126544	-0.0132644	-0.0386231	-0.148355	-0.161914	-0.162449	-0.102747	-0.0536893	-0.0858294	0.0434135	0.0283264	-0.123916	-0.0485071	-0.0551137	-0.0531553	GWsecond
GWtotal	0.170605	0.0845472	0.15329	0.143093	0.0517164	0.340641	0.305906	0.221661	0.211365	0.678074	0.0639209	0.521736	0.953188	1	0.203684	0.490204	-0.0192752	0.0958296	0.0969087	0.0658999	-0.0741668	-0.0673471	0.0260787	0.0623667	0.0617505	-0.0744885	-0.0915733	-0.132049	-0.111344	-0.0352679	-0.102926	-0.00897351	0.0508751	-0.00150378	-0.150949	-0.0816005	-0.0684573	-0.178691	GWtotal
GNtotal	0.114844	0.0792073	0.0864807	0.0115353	0.0983063	0.355827	0.102958	-0.434803	0.56876	-0.271234	0.718596	0.87833	0.362557	0.203684	1	-0.580194	-0.192468	-0.2023	-0.21238	-0.00543471	0.224854	0.349981	-0.149986	-0.243229	-0.24314	0.0836229	-0.517717	-0.374492	-0.501195	-0.504014	0.147453	-0.263631	-0.0630531	-0.145655	0.041789	0.00942084	0.150003	0.296614	GNtotal
TGW	-0.0439074	-0.00830688	0.00479394	0.209877	0.144365	-0.0976269	0.141302	0.500412	-0.41631	0.816064	-0.622572	-0.374677	0.268273	0.490204	-0.580194	1	0.184236	0.217189	0.225421	0.00411756	-0.261234	-0.400945	0.128896	0.239082	0.239736	-0.127384	0.261328	0.139205	0.235806	0.290455	-0.160028	0.270369	0.0910955	0.0942013	-0.169739	-0.00907887	-0.162914	-0.436508	TGW
SW	-0.0635728	0.19451	0.101813	0.108106	0.104897	-0.366253	0.014319	0.103927	-0.0316883	0.175585	-0.0931607	-0.218642	-0.0959861	-0.0192752	-0.192468	0.184236	1	0.00432334	0.0283251	0.129528	0.171983	0.155672	-0.492897	0.397405	0.396476	-0.411227	0.0860948	-0.085725	0.0323115	0.176898	-0.287622	0.402857	0.180271	-0.0522895	0.0236966	-0.0798366	0.296438	0.17893	SW
E	-0.140397	-0.0153344	-0.000598961	-0.000756666	0.0483871	0.0905609	0.0433807	0.214874	-0.124589	0.157157	-0.208728	-0.130084	0.0534214	0.0958296	-0.2023	0.217189	0.00432334	1	0.99814	0.753335	-0.765431	-0.0749715	0.096815	0.372469	0.371589	-0.169202	0.12871	0.0886488	0.123067	0.112876	-0.0303293	0.123565	-0.0583018	0.0925381	-0.211389	-0.114085	-0.0688467	-0.124705	E
Gs	-0.136689	-0.00116411	0.0159864	-0.00636671	0.0407403	0.0713426	0.04502	0.219914	-0.133474	0.161194	-0.219485	-0.136297	0.05309	0.0969087	-0.21238	0.225421	0.0283251	0.99814	1	0.757998	-0.747565	-0.0644881	0.072922	0.380734	0.379745	-0.185037	0.137536	0.0865149	0.128674	0.129495	-0.0527659	0.138697	-0.0513634	0.0942414	-0.212884	-0.106304	-0.0555371	-0.117777	Gs
A	-0.0415027	0.219154	0.140257	0.00975563	0.100414	-0.0564021	-0.0576848	-0.0165485	0.0470815	0.0268324	0.0494871	0.0201819	0.0701596	0.0658999	-0.00543471	0.00411756	0.129528	0.753335	0.757998	1	-0.325307	0.299534	-0.148382	0.347586	0.347048	-0.329886	0.0143845	-0.0701011	-0.0138357	0.0149197	-0.0736882	0.237325	-0.0559426	0.0885076	-0.230417	-0.174204	0.188591	0.180307	A
WUE	0.157372	0.236451	0.202851	0.0210153	0.00822181	-0.204722	-0.0546911	-0.319162	0.196471	-0.158868	0.322191	0.14996	-0.0260257	-0.0741668	0.224854	-0.261234	0.171983	-0.765431	-0.747565	-0.325307	1	0.347073	-0.334897	-0.139217	-0.139795	-0.121444	-0.135385	-0.198493	-0.165741	-0.114066	-0.0754065	0.06555	0.12718	-0.0898064	0.102011	0.050507	0.256959	0.323546	WUE
Fo	0.169431	0.384831	0.300331	-0.105398	-0.03889	-0.155084	-0.159555	-0.504866	0.239966	-0.274071	0.464076	0.293131	0.029772	-0.0673471	0.349981	-0.400945	0.155672	-0.0749715	-0.0644881	0.299534	0.347073	1	-0.694431	-0.0221794	-0.023793	-0.213467	-0.41768	-0.494377	-0.470643	-0.29077	-0.195334	0.00222685	0.00532713	0.017687	0.0932828	0.048221	0.483958	0.502361	Fo
Fv/Fm	-0.0944141	-0.345135	-0.291128	0.00347496	0.0164786	0.260952	0.0917305	0.223163	-0.0853653	0.0768248	-0.188173	-0.107735	0.000526804	0.0260787	-0.149986	0.128896	-0.492897	0.096815	0.072922	-0.148382	-0.334897	-0.694431	1	-0.113938	-0.112666	0.309781	0.259868	0.360377	0.311024	0.0213152	0.444222	-0.258033	-0.143613	-0.0614225	-0.126399	0.0338343	-0.407238	-0.360195	Fv/Fm
Y(II)	-0.0928455	0.128138	0.125778	0.149394	0.243256	-0.0149741	-0.0413903	0.173258	-0.0613977	0.217546	-0.148695	-0.215659	-0.0126544	0.0623667	-0.243229	0.239082	0.397405	0.372469	0.380734	0.347586	-0.139217	-0.0221794	-0.113938	1	0.999897	-0.795361	0.162453	-0.0642639	0.0945868	0.115681	-0.128246	0.240002	-0.143936	-0.0613843	-0.0420809	-0.117306	0.116378	-0.0477766	Y(II)
ETR	-0.0928363	0.128572	0.126061	0.149898	0.243087	-0.0134701	-0.0410793	0.17456	-0.0623801	0.217184	-0.150101	-0.216236	-0.0132644	0.0617505	-0.24314	0.239736	0.396476	0.371589	0.379745	0.347048	-0.139795	-0.023793	-0.112666	0.999897	1	-0.7955	0.163228	-0.0626559	0.0956987	0.115315	-0.126218	0.24247	-0.145289	-0.0608699	-0.0387712	-0.116567	0.114198	-0.0484269	ETR
NPQ	0.00431273	-0.234204	-0.198516	-0.0790523	-0.16392	0.0732342	0.0412938	-0.010609	0.00435599	-0.129211	0.0199274	0.0584684	-0.0386231	-0.0744885	0.0836229	-0.127384	-0.411227	-0.169202	-0.185037	-0.329886	-0.121444	-0.213467	0.309781	-0.795361	-0.7955	1	-0.0464353	0.177346	0.0277836	-0.0519221	0.182606	-0.173942	0.00579742	0.103174	0.0568379	0.11908	-0.211104	-0.146634	NPQ
ChlA	-0.153306	-0.295332	-0.183224	-0.162119	-0.174488	-0.154531	0.0254299	0.376304	-0.306462	0.0863467	-0.460742	-0.428683	-0.148355	-0.0915733	-0.517717	0.261328	0.0860948	0.12871	0.137536	0.0143845	-0.135385	-0.41768	0.259868	0.162453	0.163228	-0.0464353	1	0.735693	0.972342	0.843332	-0.108389	0.0679511	0.0667812	0.174978	-0.0237906	-0.0557255	-0.232526	-0.205379	ChlA
ChlB	-0.173473	-0.296211	-0.239269	-0.173256	-0.175597	0.0127023	0.104786	0.377054	-0.227402	-0.0019207	-0.389217	-0.330061	-0.161914	-0.132049	-0.374492	0.139205	-0.085725	0.0886488	0.0865149	-0.0701011	-0.198493	-0.494377	0.360377	-0.0642639	-0.0626559	0.177346	0.735693	1	0.873539	0.593305	0.23177	-0.072844	0.0599141	0.240071	0.0364249	-0.00682996	-0.370335	-0.191876	ChlB
ChlA+B	-0.169993	-0.314384	-0.214182	-0.176251	-0.185948	-0.106674	0.054409	0.400452	-0.298655	0.0613909	-0.465328	-0.421889	-0.162449	-0.111344	-0.501195	0.235806	0.0323115	0.123067	0.128674	-0.0138357	-0.165741	-0.470643	0.311024	0.0945868	0.0956987	0.0277836	0.972342	0.873539	1	0.810653	0.00202747	0.0237143	0.0686527	0.208533	-0.00453668	-0.0424024	-0.294808	-0.213761	Chl A+B
Car	-0.197951	-0.309478	-0.183347	-0.12058	-0.137096	-0.181318	0.0735779	0.501786	-0.271542	0.144121	-0.490241	-0.406474	-0.102747	-0.0352679	-0.504014	0.290455	0.176898	0.112876	0.129495	0.0149197	-0.114066	-0.29077	0.0213152	0.115681	0.115315	-0.0519221	0.843332	0.593305	0.810653	1	-0.567216	0.197997	0.0537572	0.166925	-0.00467964	-0.0985318	-0.121016	-0.280584	Car
Ch A+B/Car	0.0717462	0.0361217	-0.0470265	-0.0856017	-0.0465425	0.182677	-0.0449583	-0.278607	0.00791267	-0.17776	0.143026	0.101616	-0.0536893	-0.102926	0.147453	-0.160028	-0.287622	-0.0303293	-0.0527659	-0.0736882	-0.0754065	-0.195334	0.444222	-0.128246	-0.126218	0.182606	-0.108389	0.23177	0.00202747	-0.567216	1	-0.305301	-0.00521558	0.0171786	-0.0059589	0.104507	-0.237325	0.153928	Ch A+B/Car
SOD	-0.193975	0.0400304	-0.0119497	0.102333	0.118289	-0.159136	-0.116542	0.194861	-0.159742	0.18175	-0.236874	-0.259127	-0.0858294	-0.00897351	-0.263631	0.270369	0.402857	0.123565	0.138697	0.237325	0.06555	0.00222685	-0.258033	0.240002	0.24247	-0.173942	0.0679511	-0.072844	0.0237143	0.197997	-0.305301	1	-0.0650086	-0.0408234	0.0977153	-0.0343621	0.193794	0.0420245	SOD
APX	0.211532	0.298132	0.285392	-0.0745627	-0.138057	-0.166716	0.0727103	-0.09417	-0.0917309	0.046845	-0.0241013	-0.0267136	0.0434135	0.0508751	-0.0630531	0.0910955	0.180271	-0.0583018	-0.0513634	-0.0559426	0.12718	0.00532713	-0.143613	-0.143936	-0.145289	0.00579742	0.0667812	0.0599141	0.0686527	0.0537572	-0.00521558	-0.0650086	1	0.0617623	0.00445501	-0.0710415	0.0385721	0.13859	APX
DHAR	0.0847967	0.00238672	-0.0108019	-0.192258	-0.115444	-0.0718568	-0.0545874	-0.0436975	-0.28264	-0.0733568	-0.215753	-0.0334205	0.0283264	-0.00150378	-0.145655	0.0942013	-0.0522895	0.0925381	0.0942414	0.0885076	-0.0898064	0.017687	-0.0614225	-0.0613843	-0.0608699	0.103174	0.174978	0.240071	0.208533	0.166925	0.0171786	-0.0408234	0.0617623	1	-0.00734676	0.126181	-0.00139065	0.0837541	DHAR
GR	0.238528	0.118343	0.149503	-0.175345	-0.117781	0.0625538	0.026379	0.0307216	0.0660918	-0.150886	0.044336	-0.0283565	-0.123916	-0.150949	0.041789	-0.169739	0.0236966	-0.211389	-0.212884	-0.230417	0.102011	0.0932828	-0.126399	-0.0420809	-0.0387712	0.0568379	-0.0237906	0.0364249	-0.00453668	-0.00467964	-0.0059589	0.0977153	0.00445501	-0.00734676	1	0.0449959	0.026903	0.134411	GR
CAT	0.133301	0.154928	0.135337	-0.0823681	-0.0784143	-0.0731303	-0.0166027	-0.149936	-0.186324	-0.126486	-0.0747174	0.0334525	-0.0485071	-0.0816005	0.00942084	-0.00907887	-0.0798366	-0.114085	-0.106304	-0.174204	0.050507	0.048221	0.0338343	-0.117306	-0.116567	0.11908	-0.0557255	-0.00682996	-0.0424024	-0.0985318	0.104507	-0.0343621	-0.0710415	0.126181	0.0449959	1	-0.0689102	0.0299007	CAT
LOX	0.109086	0.392746	0.291921	0.0476982	0.177059	-0.143501	-0.128599	-0.362344	0.136362	-0.0710638	0.308391	0.0763036	-0.0551137	-0.0684573	0.150003	-0.162914	0.296438	-0.0688467	-0.0555371	0.188591	0.256959	0.483958	-0.407238	0.116378	0.114198	-0.211104	-0.232526	-0.370335	-0.294808	-0.121016	-0.237325	0.193794	0.0385721	-0.00139065	0.026903	-0.0689102	1	0.30646	LOX
GC	0.360244	0.385774	0.268468	-0.0471001	-0.13021	-0.166562	0.0607022	-0.622437	0.085292	-0.405973	0.376386	0.23845	-0.0531553	-0.178691	0.296614	-0.436508	0.17893	-0.124705	-0.117777	0.180307	0.323546	0.502361	-0.360195	-0.0477766	-0.0484269	-0.146634	-0.205379	-0.191876	-0.213761	-0.280584	0.153928	0.0420245	0.13859	0.0837541	0.134411	0.0299007	0.30646	1	GC
	Physiological and biochemical traits: A - photosynthetic rate (μmol m-2 s-1), Car - carotenoids, ChlA,B - chlorophyll A,B (mg/g of dry leaf weight); E - transpiration rate (mmol m-2 s-1), ETR - maximum electron transport rate (photon m–2 sec–1), NPQ - non-photochemical quenching, Gs - stomatal conductance (mol m-2 s-1), SW - fresh weight of the main shoot (g), Y(II) - effective photochemical quan…
	Agronomical traits: DF - days to flowering, DT - days to tillering, DWR - days to ripening, StL - stem length (cm), PL - peduncle length (cm), NT - number of tillers, Fert - fertility, GNmain - grain number in the main spike, GNsecond - grain number in the secondary spikes, GWmain - grain weight in the main spike (g), GWsecond - grain weight in the secondary spikes (g), GNtotal - total grain numb…
