# Supplementary material for: Regions of Chromosome 2A of Bread Wheat (Triticum aestivum L.) Associated with Variation in Physiological and Agronomical Traits under Contrasting Water Regimes
Source: Plants (Basel). 2021 May 20;10(5):1023. doi: 10.3390/plants10051023 (PMC8161357; doi:10.3390/plants10051023)
Supplement: Supplementary file 1 [file plants-10-01023-s001.zip › plants-1210017-Supplementary/Supplementary/Table S4.xlsx]

## Sheet: Лист1
Table S4. Candidate genes and their annotations.
Region on 2A chromosome	Gene of bread wheat	Attribution to gene family according URGI	Gene of arabidopsis	GO term	GO id	Publication for arabidopsis gene	Description of arabidopsis gene	Curator_summary
45_2___51_74	TraesCS2A01G071700.1	Peroxidase family protein	AT4G35000	response to oxidative stress	GO:0006979	Publication:1161|PMID:10501032	ascorbate peroxidase 3	Encodes a microsomal ascorbate peroxidase APX3. Ascorbate peroxidases are enzymes that scavenge hydrogen peroxide in plant cells. Eight types of APX have been described for Arabidopsis: three cytosolic (APX1, APX2, APX6), two chloroplastic types (stromal sAPX, thylakoid tAPX) and three microsomal (APX3, APX4, APX5) isoforms. The APX3 protein interacts with AKR2 (ankyrin-containing protein that in…
45_2___51_74	TraesCS2A01G066700.1	Ribulose bisphosphate carboxylase small chain	AT1G67090	photosynthesis	GO:0015979	Publication:501747201|PMID:18381925	ribulose bisphosphate carboxylase small chain 1A	Encodes a member of the Rubisco small subunit (RBCS) multigene family: RBCS1A (At1g67090) RBCS1B (At5g38430) RBCS2B (At5g38420) and RBCS3B (At5g38410). Functions to yield sufficient Rubisco content for leaf photosynthetic capacity.
45_2___51_74	TraesCS2A01G071800.2	Receptor-like protein kinase	AT1G21270	cellular water homeostasis	GO:0009992	Publication:501718888|PMID:16623892	wall-associated kinase 2	cytoplasmic serine/threonine protein kinase induced by salicylic acid. mutant plants exhibit a loss of cell expansion and dependence on sugars and salts for seedling growth affecting the expression and activity of vacuolar invertase.
45_2___51_74	TraesCS2A01G069300.1	MYB-related transcription factor	AT5G57620	DNA-binding transcription factor activity	GO:0003700	Publication:501766927|PMID:26124109	myb domain protein 36	Encodes a putative transcription factor (MYB36).
66_18____68_36	TraesCS2A01G101400.1	NAC domain-containing protein	AT5G39610	response to oxidative stress; DNA-binding transcription factor activity; positive regulation of DNA-binding transcription factor activity	GO:0006979; GO:0003700; GO:0051091	Publication:501713092|PMID:15295076 Publication:501753255|PMID:23340744; Publication:501718231|PMID:16359384	NAC domain containing protein 6	Encodes a NAC-domain transcription factor. Positively regulates aging-induced cell death and senescence in leaves. This gene is upregulated in response to salt stress in wildtype as well as NTHK1 transgenic lines although in the latter case the induction was drastically reduced. It was also upregulated by ABA%2C ACC and NAA treatment%2C although in the latter two cases%2C the induction occurred r…
66_18____68_36	TraesCS2A01G101600.1	Stress responsive protein	AT2G39050	stomatal closure	GO:0090332	Publication:501766100|PMID:26259197	hydroxyproline-rich glycoprotein family protein	Encodes a nucleocytoplasmic lectin that is capable of binding carbohydrates.
66_18____68_36	TraesCS2A01G104800.1	WRKY transcription factor	AT3G56400	regulation of stomatal closure; regulation of response to water deprivation; DNA-binding transcription factor activity	GO:0090333; GO:2000070; GO:0003700	Publication:501756297|PMID:23815736; 501758590|PMID:24104863; Publication:501722638|PMID:17096590	WRKY DNA-binding protein 70	Member of WRKY Transcription Factor Group III. Function as activator of SA-dependent defense genes and a repressor of JA-regulated genes. WRKY70-controlled suppression of JA-signaling is partly executed by NPR1.
66_18____68_36	TraesCS2A01G093100.1	Receptor-like protein kinase	AT1G21270	cellular water homeostasis	GO:0009992	Publication:501718888|PMID:16623892	wall-associated kinase 2	Cytoplasmic serine/threonine protein kinase induced by salicylic acid. mutant plants exhibit a loss of cell expansion and dependence on sugars and salts for seedling growth affecting the expression and activity of vacuolar invertase.
66_18____68_36	TraesCS2A01G104900.1	WRKY transcription factor	AT2G46400	regulation of response to water deprivation	GO:2000070	Publication:501775608|PMID:28576847	WRKY DNA-binding protein 46	Member of WRKY Transcription Factor Group III
66_18____68_36	TraesCS2A01G096800.1	DELLA protein	AT1G66350	DNA-binding transcription factor activity	GO:0003700	Publication:501681968|PMID:11826301	RGA-like 1	Negative regulator of GA responses member of GRAS family of transcription factors. Also belongs to the DELLA proteins that restrain the cell proliferation and expansion that drives plant growth. RGL1 may be involved in reducing ROS accumulation in response to stress by up-regulating the transcription of superoxide dismutases. Rapidly degraded in response to GA. Involved in flower and fruit develo…
66_18____68_36	TraesCS2A01G099900.1	Ethylene insensitive 3	AT2G27050	DNA-binding transcription factor activity	GO:0003700	Publication:3192|PMID:9215635; Publication:501683645|PMID:12606727	ETHYLENE-INSENSITIVE3-like 1	Ethylene-insensitive3-like1 (EIL1)
66_18____68_36	TraesCS2A01G099400.1	BZIP transcription factor	AT2G41070	DNA-binding transcription factor activity	GO:0003700	Publication:501681505|PMID:12084834	Basic-leucine zipper (bZIP) transcription factor family protein	Transcription factor homologous to ABI5. Regulates AtEm1 expression by binding directly at the AtEm1 promoter. Located in the nucleus and expressed during seed maturation in the cotyledons and later in the whole embryo.
66_18____68_36	TraesCS2A01G097500.2	Transcription factor-like protein	AT3G12250	DNA-binding transcription factor activity	GO:0003700	Publication:501721251|PMID:17369431; Publication:3211|PMID:9225852	TGACG motif-binding factor 6	Basic leucine zipper transcription factor involved in the activation of SA-responsive genes.
73____78	TraesCS2A01G342600.1	Chlorophyll a-b binding protein, chloroplastic	AT1G15820	photosynthesis	GO:0015979	Publication:501724630|PMID:18381925	light harvesting complex photosystem II subunit 6	Lhcb6 protein (Lhcb6) light harvesting complex of photosystem II.
73____78	TraesCS2A01G344400.1	Photosynthetic NDH subcomplex L 3	AT3G01440	electron transporter, transferring electrons within the cyclic electron transport pathway of photosynthesis activity; photosynthesis, light reaction; photosynthetic electron transport chain	GO:0045156; GO:0019684; GO:0009767	Publication:501738043|PMID:20430763; Publication:1545989|PMID:11719511	PsbQ-like 1	Encodes a subunit of the NAD(P)H complex located in the chloroplast thylakoid lumen.
73____78	TraesCS2A01G343000.1	Epidermal patterning factor	AT1G34245	negative regulation of stomatal complex development; stomatal complex development	GO:2000122; GO:0010374	Publication:501730410|PMID:19435754; Publication:501733720|PMID:19398336	Putative membrane lipoprotein	Encodes a secretory peptide EPF2 expressed in proliferating cells of the stomatal lineage known as meristemoids and in guard mother cells the progenitors of stomata. Controls asymmetric cell divisions during stomatal development. EPF2 is related to EPF1 also involved in stomatal development. Its transcript levels change after inducing MUTE expression in a mute background.
73____78	TraesCS2A01G347000.1	Protein FLOWERING LOCUS T	AT1G65480	regulation of stomatal movement	GO:0010119	Publication:501743548|PMID:21737277	PEBP (phosphatidylethanolamine-binding protein) family protein	FT together with LFY promotes flowering and is antagonistic with its homologous gene TERMINAL FLOWER1 (TFL1). FT is expressed in leaves and is induced by long day treatment. Either the FT mRNA or protein is translocated to the shoot apex where it induces its own expression. Recent data suggests that FT protein acts as a long-range signal. FT is a target of CO and acts upstream of SOC1.
73____78	TraesCS2A01G350000.1	Nitrate transporter 1.2	AT1G69850	regulation of stomatal movement	GO:0010119	Publication:501748788|PMID:22645333	nitrate transporter 1:2	Encodes an inducible component of low-affinity nitrate uptake. mRNA found primarily in root hairs and the epidermis of roots. It also acts as an ABA importer at the site of ABA biosynthesis and is important for the regulation of stomatal aperture in inflorescence stems.
73____78	TraesCS2A01G357100.1	Leucine-rich repeat receptor-like protein kinase family protein, putative	AT1G80080	stomatal complex patterning; stomatal complex formation; stomatal complex morphogenesis	GO:0010375; GO:0010376; GO:0010103	Publication:2304|PMID:9684356; Publication:501675131; Publication:5862|PMID:11090210	Leucine-rich repeat (LRR) family protein	Encodes a transmembrane leucine-repeat containing receptor-like protein that is expressed in proliferative postprotodermal cells. Recessive mutation leads to disruption of asymmetric cell division during stomata development. Its transcript levels change after inducing MUTE expression in a mute background.
73____78	TraesCS2A01G367700.1	Caleosin	AT2G33380	stomatal movement; response to desiccation; monolayer-surrounded lipid storage body	GO:0010118; GO:0009269; GO:0055088; GO:0015245; GO:1902001; GO:0015908	Publication:501740154|PMID:20952421; Publication:73|PMID:10965948 Publication:501756964|PMID:24214535	Caleosin-related family protein	Encodes a calcium binding protein whose mRNA is induced upon treatment with NaCl ABA and in response to dessication. mRNA expression under drought conditions is apparent particularly in leaves and flowers. Isoform of caleosin with a role as a peroxygenase involved in oxylipin metabolism during biotic and abiotic stress. Involved in the production of 2-hydroxy-octadecatrienoic acid. The peroxygena…
73____78	TraesCS2A01G337900.1	Agamous MADS-box transcription factor	AT3G57230	stomatal lineage progression; transcription factor binding; transcription factor binding	GO:0010440; GO:0008134; GO:0008134	Publication:501722928|PMID:17704216 Publication:501715013|PMID:15805477	AGAMOUS-like 16	MADS-box transcription factor. Expressed in leaf, root and stem with higher RNA accumulation in guard cells and trichomes.
73____78	TraesCS2A01G340000.1	Cryptochrome-1	AT4G08920	stomatal movement	GO:0010118	Publication:501746216|PMID:16093319 ; Publication:501717502|PMID:16093319	cryptochrome 1	Encodes CRY1 a flavin-type blue-light photoreceptor with ATP binding and autophosphorylation activity. Functions in perception of blue / green ratio of light. The photoreceptor may be involved in electron transport. Mutant phenotype displays a blue light-dependent inhibition of hypocotyl elongation. Photoreceptor activity requires light-induced homodimerisation of the N-terminal CNT1 domains of C…
73____78	TraesCS2A01G349700.1	Mitochondrial pyruvate carrier	AT5G20090	regulation of stomatal movement	GO:0010119	Publication:501777777|PMID:29166881	Uncharacterized protein family (UPF0041)	MPC1 negatively regulates ABA enhanced slow anion channel function during stomatal closure.
73____78	TraesCS2A01G328100.1	NAC domain-containing protein, putative	AT1G52890	response to water deprivation; DNA-binding transcription factor activity; DNA-binding transcription factor activity	GO:0009414; GO:0003700;	Publication:501713012|PMID:15319476	NAC domain containing protein 19	encodes a NAC transcription factor whose expression is induced by drought, high salt and abscisic acid. This gene binds to ERD1 promoter in vitro.
73____78	TraesCS2A01G342100.1	Lipoxygenase domain-containing 1	AT4G39730	response to water deprivation	GO:0009414	Publication:501762053|PMID:25396746	Lipase/lipooxygenase, PLAT/LH2 family protein	PLAT1 domain stress protein family member. Involved in mediating response to stresses such as pathogen infection. It is found in endoplasmic reticulum bodies. PLAT1 is induced by pathogenic fungi and induces the production of scopolin.
73____78	TraesCS2A01G331300.1	Protein FATTY ACID EXPORT 1	AT3G57280	lipid homeostasis; fatty acid transmembrane transporter activity; fatty acid transmembrane transport; fatty acid transport	GO:0055088; GO:0015245; GO:1902001; GO:0015908	Publication:501763220|PMID:25646734	Transmembrane proteins 14C	Encodes a chloroplast inner envelope localized member of the Tmemb_14 gene family. FAX1 is involved in fatty acid and lipid homeostasis and likely functions as a fatty acid transporter that exports fatty acids from the plastid.
73____78	TraesCS2A01G364500.1	Lipase	AT4G13550	lipid catabolic process	GO:0016042	Publication:501780383|PMID:29967047	putative triglyceride lipase	Heat stress inducible plastid monogalactosyldiacylglycerol lipase.
73____78	TraesCS2A01G364200.1	GTF2H2	AT1G05055	transcription factor TFIIH holo complex	GO:0005675	Publication:501718879|PMID:16623910	general transcription factor II H2	Member of transcription factor TFIIH complex. Involved in transcription and DNA repair and interacts with AtXPD.
73____78	TraesCS2A01G354300.1	NAC domain protein,	AT3G29035	DNA-binding transcription factor activity; positive regulation of DNA-binding transcription factor activity	GO:0003700; GO:0051091	Publication:501718231|PMID:16359384; Publication:501741832|PMID:21303842	NAC domain containing protein 3	Encodes a protein with transcription factor activity. Note: this protein (AT3G29035) on occasion has also been referred to as AtNAC3 not to be confused with the AtNAC3 found at locus AT3G15500.
73____78	TraesCS2A01G331200.1	MYB transcription factor	AT5G56110	DNA-binding transcription factor activity	GO:0003700	Publication:501780601|PMID:30018171	myb domain protein 103	Encodes a member of the R2R3 MYB transcription factor gene family that is required for anther development by regulation tapetum development%2C callose dissolution and exine formation. It acts upstream of MS2.
111_58____120_3	TraesCS2A01G545600.1	Calreticulin	AT1G56340	response to oxidative stress	GO:0006979	Publication:501682846|PMID:12492832	calreticulin 1a	Encodes one of three Arabidopsis calreticulins. In CRT-deficient mouse fibroblasts this protein restores ER Ca2+ levels.
111_58____120_3	TraesCS2A01G533900.1	Heme oxygenase 1	AT2G26670	regulation of stomatal movement	GO:0010119	Publication:501767562|PMID:26704641	Plant heme oxygenase (decyclizing) family protein	Encodes a plastid heme oxygenase necessary for phytochrome chromophore biosynthesis and for coupling the expression of some nuclear genes to the functional state of the chloroplast.
111_58____120_3	TraesCS2A01G540800.1	Exocyst complex component exo70b1	AT5G58430	regulation of stomatal closure; response to water deprivation;	GO:0090333; GO:0009414	Publication:501773661|PMID:27956469	exocyst subunit exo70 family protein B1	A member of EXO70 gene family putative exocyst subunits conserved in land plants. Arabidopsis thaliana contains 23 putative EXO70 genes which can be classified into eight clusters on the phylogenetic tree.
111_58____120_3	TraesCS2A01G545700.1	Cysteine proteinase	AT1G47128	response to water deprivation	GO:0009414	Publication:5141|PMID:8325504	Granulin repeat cysteine protease family protein	cysteine proteinase precursor-like protein/ dehydration stress-responsive gene (RD21). Has been shown to have peptide ligase activity and protease activity in vitro. RD21 is involved in immunity to the necrotrophic fungal pathogen Botrytis cinerea.
111_58____120_3	TraesCS2A01G542700.1	Ethylene-responsive transcription factor, putative	AT1G50640	DNA-binding transcription factor activity	GO:0003700	Publication:665|PMID:10715325	ethylene responsive element binding factor 3	encodes a member of the ERF (ethylene response factor) subfamily B-1 of ERF/AP2 transcription factor family (ATERF-3). The protein contains one AP2 domain. There are 15 members in this subfamily including ATERF-3, ATERF-4, ATERF-7 and leafy petiole.
111_58____120_3	TraesCS2A01G534300.1	Transcription factor	AT2G36270	DNA-binding transcription factor activity	GO:0003700	Publication:531|PMID:10760247 ; Publication:5837|PMID:11019812	Basic-leucine zipper (bZIP) transcription factor family protein	Encodes a member of the basic leucine zipper transcription factor family involved in ABA signalling during seed maturation and germination. The Arabidopsis abscisic acid (ABA)-insensitive abi5 mutants have pleiotropic defects in ABA response including decreased sensitivity to ABA inhibition of germination and altered expression of some ABA-regulated genes. Comparison of seed and ABA-inducible veg…
111_58____120_3	TraesCS2A01G534200.1	Transcription factor	AT3G19290	DNA-binding transcription factor activity	GO:0003700	Publication:531|PMID:10760247; Publication:5837|PMID:11019812	ABRE binding factor 4	bZIP transcription factor with specificity for abscisic acid-responsive elements (ABRE). Mediate ABA-dependent stress responses.
111_58____120_3	TraesCS2A01G547800.1	Auxin response factor	AT5G37020	DNA-binding transcription factor activity	GO:0003700	Publication:1213|PMID:10476078	auxin response factor 8	Encodes a member of the auxin response factor family. Mediates auxin response via expression of auxin regulated genes. Acts redundantly with ARF6 to control stamen elongation and flower maturation. Expression of ARF8 is controlled by miR167.
111_58____120_3	TraesCS2A01G536600.1	Flowering Locus T-like protein, putative	AT1G65480	regulation of stomatal movement	GO:0010119	Publication:501743548|PMID:21737277	PEBP (phosphatidylethanolamine-binding protein) family protein	FT together with LFY promotes flowering and is antagonistic with its homologous gene TERMINAL FLOWER1 (TFL1). FT is expressed in leaves and is induced by long day treatment. Either the FT mRNA or protein is translocated to the shoot apex where it induces its own expression. Recent data suggests that FT protein acts as a long-range signal. FT is a target of CO and acts upstream of SOC1.
